# Supplementary material for: Improving the Detection of Epidemic Clones in Candida parapsilosis Outbreaks by Combining MALDI-TOF Mass Spectrometry and Deep Learning Approaches
Source: Microorganisms. 2023 Apr 20;11(4):1071. doi: 10.3390/microorganisms11041071 (PMC10146746; doi:10.3390/microorganisms11041071)
Supplement: Supplementary file 1 [file microorganisms-11-01071-s001.zip]

Archive with 1 entries (1 files):
- microorganisms-2313491-supplementary.pdf
